# Supplementary material for: Are the Physical Environments of Treatment Centres Meeting Recommendations for Patient-Centred Care? Perceptions of Haematological Cancer Patients
Source: Int J Environ Res Public Health. 2021 May 4;18(9):4892. doi: 10.3390/ijerph18094892 (PMC8125011; doi:10.3390/ijerph18094892)
Supplement: Supplementary file 1 [file ijerph-18-04892-s001.zip]

Archive with 1 entries (1 files):
- ijerph-1166860-supplementary.pdf
